# Supplementary material for: Dietary Patterns of Healthy Underweight Individuals Compared to Normal-BMI Individuals Using Photographic Food Diaries
Source: Nutrients. 2024 Oct 25;16(21):3637. doi: 10.3390/nu16213637 (PMC11547498; doi:10.3390/nu16213637)
Supplement: Supplementary file 1 [file nutrients-16-03637-s001.zip]

Archive with 1 entries (1 files):
- nutrients-3248387-supplementary.pdf
